# Supplementary material for: A Review about the Mycoremediation of Soil Impacted by War-like Activities: Challenges and Gaps
Source: J Fungi (Basel). 2024 Jan 24;10(2):94. doi: 10.3390/jof10020094 (PMC10890077; doi:10.3390/jof10020094)
Supplement: Supplementary file 1 [file jof-10-00094-s001.zip]

Archive with 1 entries (1 files):
- jof-2752737-supplementary.pdf
